# Supplementary material for: Women using hormonal contraceptives show increased valence ratings and memory performance for emotional information
Source: Neuropsychopharmacology. 2019 Mar 5;44(7):1258–64. doi: 10.1038/s41386-019-0362-3 (PMC6784990; doi:10.1038/s41386-019-0362-3)
Supplement: Supplementary file 1 — Table S1 [file 41386_2019_362_MOESM1_ESM.xlsx]

## Sheet: Tabelle1
S1
MAIN MODELS
valence rating
		df	F-value	p-value
sample 1	Age	1, 899	0.581	0.4461
	factor(valence)	2, 1800	21725	< 2.2x10-16
	factor(HC-status)	1, 899	1.123	0.2895
	factor(valence) x factor(HC-status)	2, 1800	8.089	0.0003
		df	F-value	p-value
sample 2	Age	1, 1264	0.149	0.6999
	factor(valence)	2, 2530	27974.4	< 2.2x10-16
	factor(HC-status)	1, 1264	0.72	0.3962
	factor(valence) x factor(HC-status)	2, 2530	9.573	0.0001
		df	F-value	p-value
sample 1 + sample 2	Age	1, 2164	0.02	0.8854
	factor(sample)	1, 2164	0.03	0.8636
	factor(valence)	2, 4330	48140	< 2.2x10-16
	factor(HC-status)	1, 2164	1.79	0.1814
	factor(valence) x factor(HC-status)	2, 4330	17.06	< 2.2x10-08
	factor(sample) x factor(valence)	2, 4330	1.7	0.1829
	factor(sample) x factor(HC-status)	1, 2164	0.08	0.7765
	factor(sample) x factor(valence) x factor(HC-status)	2, 4330	0.15	0.8609
POST-HOC TESTS
sample 1	negative
	t = 2.20, df = 900, p = 0.028; HC-yes mean (N = 520) = -0.83, HC-no mean (N = 382) = -0.81, d = 0.15
	positive
	t = -2.68, df = 900, p = 0.007; HC-yes mean (N = 520) = 0.78, HC-no mean (N = 382) = 0.76, d = -0.18
	neutral
	t = 2.31, df = 900, p = 0.021; HC-yes mean (N = 520) = 0.08, HC-no mean (N = 382) = 0.11, d = 0.16
sample 2	negative
	t = 2.7, df = 1265, p = 0.007; HC-yes mean (N = 671) = -0.83, HC-no mean (N = 596) = -0.8, d = 0.15
	positive
	t = -2.85, df = 1265, p = 0.004; HC-yes mean (N = 671) = 0.78, HC-no mean (N = 596) = 0.75, d = -0.16
	neutral
	t = 1.89, df = 1265, p = 0.059; HC-yes mean (N = 671) = 0.08, HC-no mean (N = 596) = 0.10, d = 0.11
MAIN MODELS
arousal rating
		df	F-value	p-value
sample 1	Age	1, 899	0.178	0.6728
	factor(valence)	2, 1800	4780.32	< 2.2x10-16
	factor(HC-status)	1, 899	1.943	0.1637
	factor(valence) x factor(HC-status)	2, 1800	3.616	0.0271
		df	F-value	p-value
sample 2	Age	1, 1264	3.271	0.0707
	factor(valence)	2, 2530	5406.68	< 2.2x10-16
	factor(HC-status)	1, 1264	0.282	0.5954
	factor(valence) x factor(HC-status)	2, 2530	7.554	0.0005
		df	F-value	p-value
sample 1 + sample 2	Age	1, 2164	1.409	0.2354
	factor(sample)	1, 2164	19.18	2.3x10-05
	factor(valence)	2, 4330	9810.24	< 2.2x10-16
	factor(HC-status)	1, 2164	0.483	0.4871
	factor(valence) x factor(HC-status)	2, 4330	9.322	0.0001
	factor(sample) x factor(valence)	2, 4330	14.257	1.2x10-06
	factor(sample) x factor(HC-status)	1, 2164	2.194	0.1387
	factor(sample) x factor(valence) x factor(HC-status)	2, 4330	1.163	0.3127
POST-HOC TESTS
sample 1	negative
	t = 0.08, df = 900, p = 0.934; HC-yes mean (N = 520) = 1.42, HC-no mean (N = 382) = 1.42, d = 0.01
	positive
	t = 0.67, df = 900, p = 0.503; HC-yes mean (N = 520) = 0.95, HC-no mean (N = 382) = 0.97, d = 0.05
	neutral
	t = 3.01, df = 900, p = 0.003; HC-yes mean (N = 520) = 0.36, HC-no mean (N = 382) = 0.42, d = 0.20
sample 2	negative
	t = -0.96, df = 1265, p = 0.336; HC-yes mean (N = 671) = 1.38, HC-no mean (N = 596) = 1.36, d = -0.05
	positive
	t = -2.02, df = 1265, p = 0.043; HC- yes mean (N = 671) = 0.89, HC-no mean (N = 596) = 0.84, d = -0.11
	neutral
	t = 1.88, df = 1265, p = 0.061; HC-yes mean (N = 671) = 0.36, HC-no mean (N = 596) = 0.39, d = 0.11
MAIN MODELS
memory task
		df	F-value	p-value
sample 1	Age	897	2.8342	0.0926
	factor(Batch_iaps_freerecall)	897	6.5867	0.0014
	factor(valence)	1800	1294.81	< 2.2x10-16
	factor(HC-status)	897	0.0056	0.9404
	factor(valence) x factor(HC-status)	1800	2.6995	0.0675
		df	F-value	p-value
sample 2	Age	1, 1264	0.0053	0.942
	factor(valence)	2, 2530	2174.09	< 2.2x10-16
	factor(HC-status)	1, 1264	8.7729	0.0031
	factor(valence) x factor(HC-status)	2, 2530	3.3181	0.0364
		df	F-value	p-value
sample 1 + sample 2	Age	1, 2164	0.427	0.5136
	factor(sample)	1, 2164	10282.6	< 2.2x10-16
	factor(valence)	2, 4330	3318.18	< 2.2x10-16
	factor(HC-status)	1, 2164	5.059	0.0246
	factor(valence) x factor(HC-status)	2, 4330	5.704	0.0034
	factor(sample) x factor(valence)	2, 4330	2.83	0.0591
	factor(sample) x factor(HC-status)	1, 2164	4.537	0.0333
	factor(sample) x factor(valence) x factor(HC-status)	2, 4330	0.246	0.7821
POST-HOC TESTS
sample 1	negative
	t = -0.49, df = 900, p = 0.624; HC-yes mean (N = 520) = 11.41, HC-no mean (N = 382) = 11.30, d = -0.03
	positive
	t = -0.93, df = 900, p = 0.352; HC-yes mean (N = 520) = 12.78, HC-no mean (N = 382) = 12.57, d = -0.06
	neutral
	t = 1.2, df = 900, p = 0.230; HC-yes mean (N = 520) = 7.31, HC-no mean (N = 382) = 7.57, d = 0.08
sample 2	negative
	t = -2.29, df = 1265, p = 0.022; HC-yes mean (N = 671) = 10.94, HC-no mean(N = 596) = 10.54, d = -0.13
	positive
	t = -3.66, df = 1265, p = 0.0003; HC-yes mean (N = 671) = 12.29, HC-no mean (N = 596) = 11.63, d = -0.21
	neutral
	t = -1.28, df = 1265, p = 0.202; HC-yes mean (N = 671) = 6.62, HC-no mean (N = 596) = 6.4, d = -0.07
Results of main models and post-hocs in the two samples separately for all three phenotypes of interest. Main models of the overall sample were recalculated with non-z-transformed values including the variable sample (sample 1 and 2) in order to show if the effects differed between the samples (3-way interaction).
