# Supplementary material for: Women using hormonal contraceptives show increased valence ratings and memory performance for emotional information
Source: Neuropsychopharmacology. 2019 Mar 5;44(7):1258–64. doi: 10.1038/s41386-019-0362-3 (PMC6784990; doi:10.1038/s41386-019-0362-3)
Supplement: Supplementary file 2 — Table S2 [file 41386_2019_362_MOESM2_ESM.xlsx]

## Sheet: Tabelle1
S2
MAIN MODEL
valence rating
	df	F-value	p-value
Age	1, 1645	0.31	0.5762
NEO-C	1, 1645	4.31	0.0381
NEO-O	1, 1645	10.84	0.001
factor(valence)	2, 3296	37018.3	< 2.2x10-16
factor(HC-status)	1, 1645	0.92	0.3381
factor(valence) x factor(HC-status)	2, 3296	16.95	4.7x10-08
POST-HOC TESTS
negative
t = 3.79, df = 1648, p = 0.0002; HC-yes mean (N = 894) = -1.26, HC-no mean (N = 756) = -1.21, d = 0.19
positive
t = -3.61, df = 1648, p = 0.0003; HC-yes mean (N = 894) = 1.15, HC-no mean (N = 756) = 1.10, d = -0.18
neutral
t = 2.91, df = 1648, p = 0.004; HC-yes mean (N = 894) = 0.10, HC-no mean (N = 756) = 0.13, d = 0.14
MAIN MODEL
arousal rating
	df	F-value	p-value
Age	1, 1645	6.093	0.0137
NEO-C	1, 1645	2.25	0.1338
NEO-O	1, 1645	10.235	0.0014
factor(valence)	2, 3296	7477.11	< 2.2x10-16
factor(HC-status)	1, 1645	0.051	0.8207
factor(valence) x factor(HC-status)	2, 3296	8.539	0.0002
POST-HOC TESTS
negative
t = -0.48, df = 1648, p = 0.634; HC-yes mean (N = 894) = 0.96, HC-no mean (N = 756) = 0.94, d = -0.02
positive
t = -1.85, df = 1648, p = 0.065; HC-yes mean (N = 894) = 0.04, HC-no mean (N = 756) = -0.03, d = -0.09
neutral
t = 2.35, df = 1648, p = 0.019; HC-yes mean (N = 894) = -0.99, HC-no mean (N = 756) = -0.93, d = 0.12
MAIN MODEL
memory task
	df	F-value	p-value
Age	1, 1645	3.1839	0.0746
NEO-C	1, 1645	1.9711	0.1605
NEO-O	1, 1645	50.9712	1.4x10-12
factor(valence)	2, 3296	2660.04	< 2.2x10-16
factor(HC-status)	1, 1645	11.5392	0.0007
factor(valence) x factor(HC-status)	2, 3296	2.6216	0.0728
	df	F-value	p-value
Age	1, 1647	0.6829	0.4087
factor(valence)	2, 3296	2660.04	< 2.2x10-16
factor(HC-status)	1, 1647	7.5201	0.0062
factor(valence) x factor(HC-status)	2, 3296	2.6216	0.0728
POST-HOC TESTS
negative
t = -2.28, df = 1648, p = 0.023; HC-yes mean (N = 894) = 0.31, HC-no mean (N = 756) = 0.22, d = -0.11
positive
t = -3.3, df = 1648, p = 0.001; HC-yes mean (N = 894) = 0.65, HC-no mean (N = 756) = 0.52, d = -0.16
neutral
t = -0.96, df = 1648, p = 0.336; HC-yes mean (N = 894) = -0.84, HC-no mean (N = 756) = -0.88, d = -0.05
Results of main models including the two NEO-FFI scales showing HC-status dependent differences, and post-hoc tests for all three phenotypes. The memory task model was calculated once with and once without the NEO-FFI scales to show the independence of the non-significant result from the inclusion of the two personality scales.
